# Supplementary material for: A pilot randomised controlled trial to assess the feasibility and acceptability of recovery-focused therapy for older adults with bipolar disorder
Source: BJPsych Open. 2022 Oct 24;8(6):e191. doi: 10.1192/bjo.2022.582 (PMC9634560; doi:10.1192/bjo.2022.582)
Supplement: Supplementary file 1 [file S2056472422005828sup001.zip]

Archive with 5 entries (5 files):
- S2056472422005828sup001.doc
- S2056472422005828sup002.docx
- S2056472422005828sup003.docx
- S2056472422005828sup004.docx
- S2056472422005828sup005.docx
